# Supplementary material for: Comparison of a new biometer using swept-source optical coherence tomography and a conventional biometer using partial coherence interferometry
Source: PLoS One. 2018 Apr 24;13(4):e0196401. doi: 10.1371/journal.pone.0196401 (PMC5918161; doi:10.1371/journal.pone.0196401)
Supplement: S1 Table — (XLSX) [file pone.0196401.s001.xlsx]

## Sheet: Sheet2
Case	Age	Gender	logMAR best corrected visual acuity	Axial length in Argos (mm)	Axial length in IOM Master (mm)	Anterior chamber depth in Argos (mm)	Lens thickness in Argos (mm)	Vitreous cavity length in Argos (mm)
1	79	F	0.0457575	21.72	21.68	2.56	4.81	14.35
2	68	F	0.522879	22.07	21.98	3.1	3.88	15.09
3	83	F	0.39794	22.26	22.23	2.38	5.01	14.87
4	72	M	0.09691	22.53	22.51	3.37	3.57	15.59
5	72	F	0.221849	22.59	22.48	3.1	4.82	14.67
6	70	M	0.522879	22.68	22.68	3.21	4.95	14.52
7	75	F	0.09691	22.8	22.72	2.94	4.44	15.42
8	70	M	0	22.84	22.86	2.39	5.03	15.42
9	92	M	0.30103	22.87	22.86	2.75	4.96	15.16
10	82	F	0.0457575	22.99	22.97	3.31	4.38	15.3
11	80	F	0.221849	23.12	23.04	3.35	4.44	15.33
12	53	F	1	23.12	23.1	3.15	4.46	15.51
13	85	M	0.522879	23.13	23.12	3.1	5	15.03
14	68	F	0.522879	23.16	23.15	3.03	4.6	15.53
15	84	M	0.823909	23.18	23.18	2.77	4.79	15.62
16	71	F	0.09691	23.22	23.33	3.02	4.32	15.88
17	73	F	0.39794	23.29	23.24	2.76	4.8	15.73
18	70	M	0.522879	23.4	23.39	3.47	4.68	15.25
19	69	F	0.69897	23.47	23.41	3.74	3.86	15.87
20	75	F	0.30103	23.47	23.44	3.82	4.17	15.48
21	77	F	0.69897	23.47	23.44	3.2	4.48	15.79
22	73	F	0.221849	23.51	23.42	3.32	4.59	15.6
23	68	F	-0.0791812	23.55	23.47	3.46	4.58	15.51
24	81	M	0.522879	23.66	23.64	3.41	3.91	16.34
25	79	M	0.154902	23.66	23.67	3.47	4.64	15.55
26	70	F	0.154902	23.68	23.65	3.6	4.14	15.94
27	67	M	0.39794	23.69	23.64	3.02	4.73	15.94
28	74	F	0.154902	23.75	23.75	2.88	4.92	15.95
29	83	M	0	23.79	23.81	2.65	4.87	16.27
30	69	M	0.522879	23.83	23.85	2.83	4.91	16.09
31	81	F	0.09691	23.97	23.94	3.33	4.49	16.15
32	76	F	0.39794	24.03	24.01	3.67	3.95	16.41
33	67	M	0	24.04	24.05	2.11	5.18	16.75
34	59	F	0.823909	24.04	24.06	3.21	4.42	16.41
35	82	M	1.04576	24.46	24.52	3.84	4.45	16.17
36	78	M	0.221849	24.67	24.71	3.2	4.8	16.67
37	66	F	0.39794	24.68	24.71	3.17	4.7	16.81
38	70	F	0.154902	25.16	25.12	3.74	3.65	17.77
39	62	M	0.39794	25.45	25.53	3.27	4.73	17.45
40	66	M	0.30103	25.57	25.61	3.55	4.44	17.58
41	79	F	0.522879	25.59	25.56	3.77	4.26	17.56
42	66	M	1.69897	26.17	26.22	3.88	4.12	18.17
43	72	M	0.221849	26.17	26.25	3.88	4.34	17.95
44	63	M	-0.0791812	26.53	26.62	3.44	4.46	18.63
45	72	F	0.154902	27.1	27.14	3.99	4.09	19.02
46	52	M	0.39794	27.86	27.95	3.24	4.17	20.45
47	56	F	0.522879	28.85	28.92	3.89	4.06	20.9
48	70	F	0.221849	29.68	29.82	4.34	4.22	21.12
49	88	M	1.69897	23.05	Not be successfully measured
50	74	M	1.30103	30.24	Not be successfully measured
51	75	F	1.22185	23.18	Not be successfully measured
52	70	F	1.09691	24.57	Not be successfully measured
53	74	M	2	23.8	Not be successfully measured
54	86	F	1.39794	21.49	Not be successfully measured
55	74	F	2	Not be successfully measured	Not be successfully measured
